# Supplementary material for: Global Genome Diversity and Recombination in Mycoplasma pneumoniae
Source: Emerg Infect Dis. 2022 Jan;28(1):111–7. doi: 10.3201/eid2801.210497 (PMC8714221; doi:10.3201/eid2801.210497)
Supplement: Appendix 1 — Additional genetic information on global genome diversity and recombination in Mycoplasma pneumoniae. [file 21-0497-Techapp-s1.xlsx]

## Sheet: Appendix 1. Table 1
Article DOI: https://doi.org/10.3201/eid2801.210497
Global Genome Diversity and Recombination in Mycoplasma pneumoniae
Appendix 1. Table. 284 Mycoplasma pneumoniae isolates were used in our study. Shown are strain names and GenBank accession numbers.
Strain	GenBank assembly accession	Clade	ST	Close match ST	Year	23S	P1 gene type	Country
549	GCA_002128025.1	T1-1	1		1965	0	type 1	USA
M129 2002	GCA_002147855.1	T1-1	1		1968	0	type 1	USA
M129; ATCC 29342	GCA_000027345.1	T1-1	1		1968	0	type 1	USA
M129-B7	GCA_000331085.2	T1-1	1		1968	0	type 1	USA
10-1110	GCA_009947205.1	T1-1	1		2010	0	type 1	Korea
10-980	GCA_009948395.1	T1-1	1		2010	0	type 1	Korea
S55-tet-R	GCA_002090295.1	T1-1	1		2015	A2063G	type 1	China
S68-tet-R	GCA_002090275.1	T1-1	1		2015	A2063G	type 1	China
FH-tet-R	GCA_002090235.1	T1-1	1		2016	0	type 1	China
S12-tet-R	GCA_002096035.1	T1-1	1		2016	A2063G	type 1	China
S34-tet-R	GCA_002096015.1	T1-1	1		2016	A2063G	type 1	China
S4-tet-R	GCA_002095995.1	T1-1	1		2016	A2063G	type 1	China
S63-tet-R	GCA_002090215.1	T1-1	1		2016	A2063G	type 1	China
S91-tet-R	GCA_002090315.1	T1-1	1		2016	A2063G	type 1	China
Mac	GCA_001272915.1	T2-1	2		1944	0	type 2	USA
FH	GCA_001272835.1	T2-1	2		1954	0	type 2	USA
FH	GCA_000143945.1	T2-1	2		1954	0	type 2	USA
FH 2009	GCA_001901705.1	T2-1	2		1954	0	type 2	USA
NCTC10119	GCA_900660465.1	T2-1	2		1967	0	type 2	UK
PO1	GCA_000319655.2	T2-1	2		1980	0	type 2	USA
M2592	GCA_001272895.1	T2-1	2		1982	0	type 2	UK
19294	GCA_000387745.2	T2-1	NT (only 7 alleles)	7	1994	0	type 2	USA
1134	GCA_002128235.1	T2-1	2		1999	0	type 2	USA
39443	GCA_001272715.1	T2-1	2		1999	0	type 2	USA
1801	GCA_002128105.1	T2-1	2		2000	0	type 2	USA
RI3	GCA_002128085.1	T2-1	2		2007	0	type 2	USA
309	GCA_000283755.1	T2-2	2		1998	0	type 2	Japan
GA3	GCA_002128285.1	T2-1	2		2012	0	type 2	USA
CO103	GCA_002128165.1	T2-1	2		2013	0	type 2	USA
KCH-402	GCA_002355695.1	T2-1	NT (only 7 alleles)	2	2012	0	type 2	Japan
PI 1428	GCA_000319675.2	T1-2	3		1960	0	type 1	USA
85084	GCA_001272795.1	T1-2	NT (only 7 alleles)	3	1984	0	type 1	China
85138	GCA_001272815.1	T1-2	NT (only 7 alleles)	3	1984	0	type 1	China
M29	GCA_000733995.1	T1-2	3		2005	A2063G	type 1	China
10-1048	GCA_009947985.1	T1-2	3		2010	A2063G	type 1	Korea
10-1213	GCA_009946845.1	T1-2	3		2010	A2063G	type 1	Korea
10-1257	GCA_009946285.1	T1-2	3		2010	0	type 1	Korea
11-107	GCA_009945535.1	T1-2	3		2011	0	type 1	Korea
11-212	GCA_009944335.1	T1-2	3		2011	A2063G	type 1	Korea
11-473	GCA_009944075.1	T1-2	3		2011	0	type 1	Korea
11-634	GCA_009943805.1	T1-2	3		2011	A2063G	type 1	Korea
11-994	GCA_009943205.1	T1-2	3		2011	0	type 1	Korea
12-060	GCA_009942655.1	T1-2	3		2012	A2063G	type 1	Korea
12-091	GCA_009942395.1	T1-2	3		2012	A2063G	type 1	Korea
C267	GCA_001558175.1	T1-2	3		2012	A2063G	type 1	China
FL8	GCA_002128045.1	T1-2	3		2012	0	type 1	USA
S355	GCA_001509195.1	T1-2	3		2012	A2063G	type 1	China
15-215	GCA_009941705.1	T1-2	3		2015	A2063G	type 1	Korea
15-885	GCA_009941325.1	T1-2	3		2015	A2063G	type 1	Korea
15-969	GCA_009940965.1	T1-2	3		2015	A2063G	type 1	Korea
15-982	GCA_009940325.1	T1-2	3		2015	A2063G	type 1	Korea
16-002	GCA_009939975.1	T1-2	3		2016	A2063G	type 1	Korea
16-004	GCA_009939845.1	T1-2	3		2016	A2063G	type 1	Korea
16-032	GCA_009939825.1	T1-2	3		2016	A2063G	type 1	Korea
16-118	GCA_009939805.1	T1-2	3		2016	A2063G	type 1	Korea
16-462	GCA_009939785.1	T1-2	3		2016	A2063G	type 1	Korea
16-710	GCA_009939765.1	T1-2	3		2016	A2063G	type 1	Korea
M1139	GCA_001272855.1	T2-1	4		1981	0	type 2	UK
M2192	GCA_001272875.1	T2-1	NT (only 7 alleles)	7	1982	0	type 2	UK
1006	GCA_002128205.1	T2-1	NT (only 7 alleles)	7	1999	A2063G	type 2	USA
E57	GCA_002128005.1	T2-2	NT (only 7 alleles)	14	2009	0	type 2	Egypt
10-1385	GCA_009945865.1	T2-2	14		2010	0	type 2	Korea
11-174	GCA_009944725.1	T2-2	14		2011	0	type 2	Korea
11-949	GCA_009943505.1	T2-2	14		2011	A2063G	type 2	Korea
14-637	GCA_009942155.1	T2-2	14		2014	0	type 2	Korea
CO3	GCA_002128125.1	T2-2	14		2014	0	type 2	USA
16-734	GCA_009939745.1	T2-2	14		2016	0	type 2	Korea
KCH-405	GCA_002355715.1	T2-2	14		2012	0	type 2	Japan
519	GCA_002128265.1	T2-2	15		1995	0	type 2	USA
K27	GCA_002128185.1	T2-1	16		2010	0	type 2	Kenya
10-1059	GCA_009947575.1	T1-3	17		2010	0	type 1	Korea
11-129	GCA_009945165.1	T1-3	17		2011	0	type 1	Korea
685	GCA_002127985.1	T1-2	19		1988	A2063G	type 1	Denmark
51494	GCA_001272735.1	T1-2	20		2006	0	type 1	USA
54089	GCA_001272755.1	T1-2	20		2009	A2063G	type 1	USA
54524	GCA_001272775.1	T1-2	20		2009	0	type 1	USA
E16	GCA_002128065.1	T1-2	20		2010	0	type 1	Egypt
FL1	GCA_002128145.1	T1-2	20		2012	0	type 1	USA
11-1384	GCA_009942915.1	T2-2	33		2011	0	type 2	Korea
KPI-165	GCA_009810495.1	T2-2	2		1991	0	type 2	Japan
KPI-170	GCA_009810515.1	T2-2	2		1991	0	type 2	Japan
KPI-199	GCA_009810535.1	T2-2	2		1993	0	type 2	Japan
K-001	GCA_009810235.1	T1-2	3		2011	A2063T	type 1	Japan
K-12	GCA_009810695.1	T1-2	3		2012	A2063T	type 1	Japan
K-32	GCA_009810735.1	T1-2	3		2012	A2063G	type 1	Japan
K-35	GCA_009810755.1	T1-2	3		2012	A2063T	type 1	Japan
KCH-120	GCA_009810595.1	T1-2	3		2008	0	type 1	Japan
KCH-144_S	GCA_009810295.1	T1-2	3		2008	0	type 1	Japan
KCH-443	GCA_009810915.1	T1-2	3		2011	A2063G	type 1	Japan
KCH-595	GCA_009810955.1	T1-2	3		2011	A2063G	type 1	Japan
KCH-721	GCA_009810975.1	T1-2	3		2011	0	type 1	Japan
KCH-837	GCA_009811055.1	T1-2	3		2011	A2063G	type 1	Japan
KCH-917	GCA_009811095.1	T1-2	3		2011	A2063G	type 1	Japan
KP2440	GCA_009810795.1	T1-2	3		2016	A2063G	type 1	Japan
KP2446	GCA_009810815.1	T1-2	3		2016	A2063G	type 1	Japan
KP2450	GCA_009810835.1	T1-2	3		2016	A2063G	type 1	Japan
KPI-040	GCA_009810355.1	T1-2	3		1983	0	type 1	Japan
KPI-079	GCA_009810395.1	T1-2	3		1985	0	type 1	Japan
KPI-111	GCA_009810435.1	T1-2	3		1988	0	type 1	Japan
KPI-131	GCA_009810455.1	T1-2	3		1988	0	type 1	Japan
KPI-136	GCA_009810095.1	T1-2	3		1989	0	type 1	Japan
KPI-150	GCA_009810475.1	T1-2	3		1990	0	type 1	Japan
KPI-180	GCA_009810115.1	T1-2	3		1992	0	type 1	Japan
P24	GCA_009810775.1	T1-2	3		1985	0	type 1	Japan
SRC-1	GCA_009810575.1	T1-2	3		2013	A2063G	type 1	Japan
Y4-35	GCA_009811255.1	T1-2	3		2011	A2064C	type 1	Japan
Y4-45	GCA_009811275.1	T1-2	3		2011	A2063G	type 1	Japan
K708	GCA_009810895.1	T2-1	7		2011	0	type 2	Japan
KPI-002	GCA_009809995.1	T2-1	7		1976	0	type 2	Japan
KPI-007	GCA_009810315.1	T2-1	7		1979	0	type 2	Japan
KPI-015	GCA_009810335.1	T2-1	7		1980	0	type 2	Japan
KPI-020	GCA_009810015.1	T2-1	7		1980	0	type 2	Japan
KPI-037	GCA_009810035.1	T2-1	7		1983	0	type 2	Japan
KPI-064	GCA_009810055.1	T2-1	7		1984	0	type 2	Japan
KPI-102	GCA_009810415.1	T2-1	7		1987	0	type 2	Japan
KPI-187	GCA_009810135.1	T2-1	7		1992	0	type 2	Japan
KPI-200	GCA_009810555.1	T2-1	7		1994	0	type 2	Japan
Y3-12	GCA_009811155.1	T2-1	7		2011	0	type 2	Japan
Y4-15	GCA_009811215.1	T2-1	7		2011	0	type 2	Japan
Y4-20	GCA_009811235.1	T2-1	7		2011	A2063G	type 2	Japan
Y4-67	GCA_009811295.1	T2-1	7		2011	0	type 2	Japan
I-37	GCA_009810175.1	T2-2	14		2013	0	type 2	Japan
K-004_L	GCA_009810255.1	T2-2	14		2011	0	type 2	Japan
K-004_S	GCA_009810275.1	T2-2	14		2011	0	type 2	Japan
KCH-161	GCA_009810615.1	T2-2	14		2009	0	type 2	Japan
KCH-266	GCA_009810635.1	T2-2	14		2010	0	type 2	Japan
KCH-338	GCA_009810655.1	T2-2	14		2011	0	type 2	Japan
KCH-348	GCA_009810155.1	T2-2	14		2011	0	type 2	Japan
KCH-349	GCA_009810675.1	T2-2	14		2011	0	type 2	Japan
KCH-501	GCA_009810935.1	T2-2	14		2011	0	type 2	Japan
KCH-731	GCA_009810995.1	T2-2	14		2011	A2063G	type 2	Japan
KCH-845	GCA_009811075.1	T2-2	14		2011	0	type 2	Japan
M241	GCA_009810855.1	T2-2	14		2011	0	type 2	Japan
M282	GCA_009810875.1	T2-2	14		2011	0	type 2	Japan
Y3-2	GCA_009811115.1	T2-2	14		2011	0	type 2	Japan
Y3-43	GCA_009811175.1	T2-2	14		2011	A2063G	type 2	Japan
Y3-60	GCA_009811195.1	T2-2	14		2011	0	type 2	Japan
I-42	GCA_009810195.1	T2-1	16		2013	0	type 2	Japan
Y3-8	GCA_009811135.1	T1-2	30		2011	A2063G	type 1	Japan
KCH-825	GCA_009811035.1	T2-2	NT (only 6 alleles)	14	2011	0	type 2	Japan
K-24	GCA_009810715.1	T2-2	NT (only 7 alleles)	14	2012	0	type 2	Japan
KCH-803	GCA_009811015.1	T1-2	NT (only 7 alleles)	3	2011	A2063G	type 1	Japan
KPI-072	GCA_009810375.1	T2-1	NT (only 7 alleles)	7	1985	0	type 2	Japan
KPI-119	GCA_009810075.1	T1-2	NT (only 7 alleles)	3	1988	0	type 1	Japan
303	GCA_002563495.1	T1-1	1		1991	0	type 1	USA
FH 1965	GCA_002563545.1	T2-1	2		1954	0	type 2	USA
682	GCA_002563355.1	T2-1	2		N/A	0	type 2	Denmark
986	GCA_002563415.1	T1-2	3		1998	0	type 1	Kenya
G6	GCA_002563515.1	T1-2	3		2010	0	type 1	Guatemala
K21	GCA_002563435.1	T1-2	3		2010	0	type 1	Kenya
CO36	GCA_002563345.1	T1-2	3		2013	0	type 1	USA
1005	GCA_002563365.1	T2-1	NT (only 7 alleles)	7	1999	0	type 2	USA
Mympn_4802	GCA_001296615.1	T1-1	1		2006	0	type 1	Tunisia
Mympn_4807	GCA_001296855.1	T1-1	1		2008	0	type 1	Tunisia
Mympn_M547	GCA_001296805.1	T2-1	2		1967	0	type 2	Denmark
Mympn_5393	GCA_001296685.1	T2-2	2		1991	0	type 2	Germany
Mympn_2882	GCA_001296525.1	T2-1	2		1999	0	type 2	Spain
Mympn_4911	GCA_001296625.1	T2-1	2		2008	0	type 2	France
Mympn_6282	GCA_001296785.1	T2-1	2		2011	0	type 2	France
Mympn_5392	GCA_001296665.1	T1-2	3		1993	0	type 1	Germany
Mympn_2285	GCA_001296505.1	T1-2	3		1996	0	type 1	France
Mympn_3912	GCA_001296815.1	T1-2	3		2005	0	type 1	France
Mympn_4010	GCA_001296585.1	T1-2	3		2005	A2063G	type 1	France
Mympn_5817	GCA_001296725.1	T1-2	3		2011	0	type 1	France
Mympn_5837	GCA_001296895.1	T1-2	3		2011	0	type 1	France
Mympn_5954	GCA_001296735.1	T1-2	3		2011	A2063G	type 1	France
Mympn_6250	GCA_001296885.1	T1-2	3		2011	0	type 1	France
Mympn_6421	GCA_001296905.1	T1-2	3		1979	0	type 1	France
Mympn_3896	GCA_001296565.1	T2-2	14		2005	0	type 2	France
Mympn_1145	GCA_001296485.1	T1-2	20		1999	0	type 1	France
Mympn_5767	GCA_001296705.1	T1-2	20		2011	0	type 1	France
Mympn_3163	GCA_001296515.1	T2-1	NT (only 7 alleles)	7	2001	0	type 2	France
Mympn_6009	GCA_001296765.1	T2-2	NT (only 7 alleles)	14	2011	0	type 2	France
Mympn_4318	GCA_001296605.1	T2-1	NT (only 7 alleles)	7	2003	C2617G	type 2	Japan
Mympn_4358	GCA_001296825.1	T2-1	NT (only 7 alleles)	7	2003	A2063C	type 2	Japan
CIP10349	GCA_001455605.1	T1-2	3		2010	A2063G	type 1	China
CIP10361	GCA_001455635.1	T1-2	3		2010	A2063G	type 1	China
CIP12206	GCA_001455675.1	T1-2	3		2012	A2063G	type 1	China
CIP12235	GCA_001455685.1	T1-2	3		2012	A2063G	type 1	China
CIP12261	GCA_001455695.1	T1-2	3		2012	A2063G	type 1	China
CIP12267	GCA_001455735.1	T1-2	3		2012	A2063G	type 1	China
CIP12311	GCA_001455625.1	T1-2	3		2012	A2063G	type 1	China
CIP12355	GCA_001455745.1	T1-2	3		2012	A2063G	type 1	China
CIP12357	GCA_001455775.1	T1-2	3		2012	A2063G	type 1	China
CIP12265	GCA_001455795.1	T1-2	30		2012	A2063G	type 1	China
625	SAMN17804451	T1-2	3		2019	A2063G	type 1	Taiwan
627	SAMN17804452	T1-2	3		2019	A2063G	type 1	Taiwan
630	SAMN17804453	T1-2	3		2019	A2063G	type 1	Taiwan
633	SAMN17804454	T1-2	3		2019	A2063G	type 1	Taiwan
637	SAMN17804455	T1-2	3		2019	A2063G	type 1	Taiwan
639	SAMN17804456	T1-2	3		2019	A2063G	type 1	Taiwan
663	SAMN17804457	T1-2	3		2019	A2063G	type 1	Taiwan
673	SAMN17804458	T1-3	17		2019	A2063G	type 1	Taiwan
676	SAMN17804459	T1-3	17		2020	A2063G	type 1	Taiwan
677	SAMN17804460	T1-2	3		2020	A2063G	type 1	Taiwan
006-210	SAMN17804461	T1-3	17		2018	A2063G	type 1	Taiwan
006-213	SAMN17804462	T1-2	3		2018	A2063G	type 1	Taiwan
006-226	SAMN17804463	T1-3	17		2018	A2063G	type 1	Taiwan
006-227	SAMN17804464	T1-3	17		2018	A2063G	type 1	Taiwan
006-252	SAMN17804465	T1-3	17		2018	A2063G	type 1	Taiwan
006-268	SAMN17804466	T2-2	14		2018	0	type 2	Taiwan
006-312	SAMN17804467	T1-2	3		2018	A2063G	type 1	Taiwan
006-324	SAMN17804468	T1-2	3		2018	A2063G	type 1	Taiwan
006-326	SAMN17804469	T1-3	17		2018	A2063G	type 1	Taiwan
006-337	SAMN17804470	T1-3	17		2019	A2063T	type 1	Taiwan
006-342	SAMN17804471	T1-2	3		2019	A2063G	type 1	Taiwan
006-345	SAMN17804472	T2-1	2		2019	0	type 2	Taiwan
006-350	SAMN17804473	T1-3	17		2019	A2063G	type 1	Taiwan
006-352	SAMN17804474	T1-3	17		2019	0	type 1	Taiwan
006-356	SAMN17804475	T1-2	3		2019	A2063G	type 1	Taiwan
006-361	SAMN17804476	T1-2	3		2019	A2063G	type 1	Taiwan
006-370	SAMN17804477	T1-2	3		2019	A2063G	type 1	Taiwan
006-380	SAMN17804478	T2-2	14		2019	0	type 2	Taiwan
006-390	SAMN17804479	T1-2	3		2019	A2063G	type 1	Taiwan
006-391	SAMN17804480	T1-2	3		2019	A2063G	type 1	Taiwan
006-400	SAMN17804481	T1-2	3		2019	A2063G	type 1	Taiwan
006-411	SAMN17804482	T1-2	3		2019	A2063G	type 1	Taiwan
006-414	SAMN17804483	T1-2	3		2019	A2063G	type 1	Taiwan
006-425	SAMN17804484	T1-2	3		2019	A2063G	type 1	Taiwan
006-426	SAMN17804485	T1-3	17		2019	A2063G	type 1	Taiwan
006-428	SAMN17804486	T1-3	17		2019	A2063T	type 1	Taiwan
403-06	SAMN17804487	T2-2	14		2019	A2063G	type 2	Taiwan
403-09	SAMN17804488	T1-2	3		2019	A2063G	type 1	Taiwan
403-10	SAMN17804489	T1-2	3		2019	A2063G	type 1	Taiwan
403-11	SAMN17804490	T1-2	3		2019	A2063G	type 1	Taiwan
403-12	SAMN17804491	T1-2	3		2019	A2063G	type 1	Taiwan
403-19	SAMN17804492	T1-3	17		2019	A2063G	type 1	Taiwan
403-24	SAMN17804493	T1-3	17		2019	A2063G	type 1	Taiwan
403-26	SAMN17804494	T2-2	14		2019	0	type 2	Taiwan
403-31	SAMN17804495	T1-2	3		2019	A2063G	type 1	Taiwan
403-36	SAMN17804496	T1-3	17		2019	A2063G	type 1	Taiwan
403-50	SAMN17804497	T1-2	3		2019	A2063G	type 1	Taiwan
403-56	SAMN17804498	T1-2	3		2019	A2063G	type 1	Taiwan
403-61	SAMN17804499	T1-2	3		2019	A2063G	type 1	Taiwan
403-65	SAMN17804500	T1-3	17		2019	A2063T	type 1	Taiwan
403-72	SAMN17804501	T1-3	17		2019	A2063G	type 1	Taiwan
403-74	SAMN17804502	T1-2	3		2019	A2063G	type 1	Taiwan
403-83	SAMN17804503	T1-2	3		2019	A2063G	type 1	Taiwan
403-85	SAMN17804504	T1-2	3		2019	A2063G	type 1	Taiwan
403-87	SAMN17804505	T1-3	17		2020	A2063T	type 1	Taiwan
403-88	SAMN17804506	T2-2	14		2020	A2063G	type 2	Taiwan
403-95	SAMN17804507	T1-3	17		2020	A2063T	type 1	Taiwan
403-103	SAMN17804508	T1-2	3		2020	A2063G	type 1	Taiwan
403-104	SAMN17804509	T1-2	3		2020	A2063G	type 1	Taiwan
403-111	SAMN17804510	T1-2	3		2020	A2063G	type 1	Taiwan
407-07	SAMN17804511	T1-2	3		2019	A2063G	type 1	Taiwan
407-12	SAMN17804512	T1-3	17		2019	A2063T	type 1	Taiwan
407-14	SAMN17804514	T1-2	3		2019	A2063G	type 1	Taiwan
407-21	SAMN17804515	T1-2	3		2019	A2063G	type 1	Taiwan
407-24	SAMN17804516	T1-3	17		2019	A2063T	type 1	Taiwan
407-27	SAMN17804517	T1-3	17		2019	0	type 1	Taiwan
407-28	SAMN17804518	T1-2	3		2019	A2063G	type 1	Taiwan
407-29	SAMN17804519	T1-2	3		2019	A2063G	type 1	Taiwan
407-33	SAMN17804520	T1-2	3		2019	A2063G	type 1	Taiwan
407-37	SAMN17804521	T1-3	17		2019	A2063T	type 1	Taiwan
K01	SAMN17804522	T1-2	3		2019	A2063G	type 1	Taiwan
K04	SAMN17804523	T1-2	3		2019	A2063G	type 1	Taiwan
K06	SAMN17804524	T1-2	3		2019	A2063G	type 1	Taiwan
K08	SAMN17804525	T1-2	3		2019	A2063G	type 1	Taiwan
K25	SAMN17804526	T1-2	3		2019	A2063G	type 1	Taiwan
K32	SAMN17804527	T1-2	3		2019	A2063G	type 1	Taiwan
NS01	SAMN17804528	T1-2	3		2019	A2063G	type 1	Taiwan
NS02	SAMN17804529	T1-2	3		2019	A2063G	type 1	Taiwan
NS03	SAMN17804530	T1-3	17		2019	A2063T	type 1	Taiwan
NS04	SAMN17804531	T1-2	3		2019	A2063G	type 1	Taiwan
NS14	SAMN17804532	T1-3	17		2019	0	type 1	Taiwan
NS17	SAMN17804533	T1-2	3		2019	A2063G	type 1	Taiwan
S04	SAMN17804534	T1-2	3		2018	A2063G	type 1	Taiwan
S06	SAMN17804535	T1-2	3		2018	A2063G	type 1	Taiwan
S08	SAMN17804536	T1-3	17		2018	0	type 1	Taiwan
S09	SAMN17804537	T1-3	17		2018	0	type 1	Taiwan
S13	SAMN17804538	T2-2	14		2018	0	type 2	Taiwan
S32	SAMN17804539	T1-2	3		2019	A2064G	type 1	Taiwan
S45	SAMN17804540	T1-2	3		2019	A2063G	type 1	Taiwan
S48	SAMN17804541	T1-3	17		2019	0	type 1	Taiwan
S50	SAMN17804542	T1-2	3		2019	A2063G	type 1	Taiwan
S52	SAMN17804543	T1-3	17		2019	A2063G	type 1	Taiwan
S53	SAMN17804544	T1-2	3		2019	A2063G	type 1	Taiwan
S54	SAMN17804545	T1-2	3		2019	A2063G	type 1	Taiwan
S55	SAMN17804546	T1-2	3		2019	A2063G	type 1	Taiwan
S57	SAMN17804547	T1-3	17		2019	A2063T	type 1	Taiwan
S59	SAMN17804548	T1-2	3		2019	A2063G	type 1	Taiwan
S62	SAMN17804549	T2-2	14		2019	A2063G	type 2	Taiwan
S66	SAMN17804550	T1-3	17		2019	0	type 1	Taiwan

## Sheet: Appendix 1. Table 2
Appendix 1. Table 2. Sequence coordinates of putative recombination events of 284 Mycoplasma pneumoniae
Query reference	Sequence coordinates of recombination sites		Size (bp)	Clade	Inculding Gene	Known or predicted function	Inculding RepMP
	Start	End
P1 type-1 specific
NC_000912.1	340697	340757	61	T1-2	MPN285 a	Type I restriction enzyme ecokI specificity protein	Not found
NC_000912.1	493781	493791	11	T1-2	MPN409 a	Adhesin	RepMP2/3 b
NC_000912.1	570767	570790	24	T1-2	MPN468 a	Adhesin P1 family protein	Not found
P1 type-2 specific
NC_000912.1	183717	186553	2837	T2-1	MPM141 a, MPN142 a	Adhesin P1, Cytadherence protein	RepMP2/3 b, RepMP5 b
NC_000912.1	183381	187741	4361	T2-2
NC_000912.1	437080	443621	6542	T2-1 and T2-2	MPN366 a, MPN367-MPN370, and MPN371 a	Cytadherence protein, DUF16 domain, Lipoprotein, putative adhesin	RepMP5 b, RepMP1, RepMP2/3, RepMP4 b
CP010546.1	179477	183466	3990	T1-2	F539_00815 a	Adhesin	RepMP4 b, RepMP2/3 b
a: Partial gene
b: Partial sequence of RepMP

## Sheet: Appendix 1. Table 3
Appendix 1. Table 3. List of positively selected genes in Mycoplasma pneumoniae
gene	MPN locus tag	isolates	COG	functional	GO_term	omega	p.adj
truA_2	MPN196	284	Translation, ribosomal structure and biogenesis	tRNA pseudouridine synthase A	tRNA pseudouridine synthase activity; RNA modification; tRNA processing; tRNA pseudouridine synthesis; RNA binding; pseudouridine synthesis; pseudouridine synthase activity; isomerase activity; pseudouridine synthase activity; isomerase activity; tRNA processing; RNA modification; tRNA pseudouridine synthase activity; pseudouridine synthesis; tRNA pseudouridine synthesis; RNA binding	998.996	0.000196747
group_1100	MPN649	284		hypothetical protein		261.512	1.2e-07
group_3151	MPN518	284		hypothetical protein		175.749	0.000227913
group_1382	MPN042	284	Cell wall/membrane/envelope biogenesis	hypothetical protein		142.697	2.79e-12
group_1540	MPN257	284	Cell wall/membrane/envelope biogenesis	hypothetical protein	UDP-glucose 4-epimerase activity; isomerase activity; galactose metabolic process; carbohydrate metabolic process; UDP-glucose 4-epimerase activity; isomerase activity; galactose metabolic process; carbohydrate metabolic process; catalytic activity; UDP-glucose 4-epimerase activity; catalytic activity; carbohydrate metabolic process; galactose metabolic process; isomerase activity; isomerase acti…	117.354	8.01e-05
era_1	MPN568	284	Translation, ribosomal structure and biogenesis	GTPase Era	cytoplasm; GTPase activity; small ribosomal subunit rRNA binding; plasma membrane; GTP binding; ribosomal small subunit biogenesis; ribosome biogenesis; nucleotide binding; RNA binding; membrane; rRNA binding; GTP binding; nucleotide binding; RNA binding	114.359	4.91e-06
group_1105		284		hypothetical protein		77.7665	0.000288634
group_1650	MPN455	284		hypothetical protein	membrane; integral component of membrane	77.3846	9.49e-05
group_1071	MPN_039	284	Cell wall/membrane/envelope biogenesis	hypothetical protein		48.3437	0.00181987
mnmA_3	MPN422	284	Translation, ribosomal structure and biogenesis	tRNA-specific 2-thiouridylase MnmA	tRNA modification; nucleotide binding; ATP binding; cytoplasm; sulfurtransferase activity; tRNA binding; RNA binding; tRNA processing; transferase activity; cytoplasm; RNA binding; tRNA binding; transferase activity; ATP binding; sulfurtransferase activity; nucleotide binding; tRNA modification; tRNA processing; tRNA modification; sulfurtransferase activity; tRNA processing; tRNA binding; cytopla…	38.7352	9.14e-08
group_1355		284		hypothetical protein		32.7445	1.24e-05
group_1447	MPN647	284		hypothetical protein		22.7925	1.13e-06
leuS_5	MPN384	284	Translation, ribosomal structure and biogenesis	Leucine--tRNA ligase	aminoacyl-tRNA editing activity; cytoplasm; leucyl-tRNA aminoacylation; ligase activity; ATP binding; leucine-tRNA ligase activity; nucleotide binding; aminoacyl-tRNA metabolism involved in translational fidelity; translation; tRNA aminoacylation for protein translation; aminoacyl-tRNA ligase activity	18.7856	0.0321871
group_1044	MPN083	284		hypothetical protein	plasma membrane; plasma membrane	17.2638	8.55e-10
group_1449	MPN640	284		hypothetical protein		14.7529	0.00101401
group_1614	MPN329	284	Inorganic ion transport and metabolism	hypothetical protein	regulation of transcription, DNA-templated; DNA-binding transcription factor activity	13.6298	0.0124077
pheS	MPN105	284	Translation, ribosomal structure and biogenesis	Phenylalanine--tRNA ligase alpha subunit	ATP binding; metal ion binding; magnesium ion binding; nucleotide binding; tRNA aminoacylation; tRNA binding; aminoacyl-tRNA ligase activity; cytoplasm; phenylalanyl-tRNA aminoacylation; ligase activity; translation; phenylalanine-tRNA ligase activity; aminoacyl-tRNA ligase activity; cytoplasm; tRNA binding; translation; phenylalanyl-tRNA aminoacylation; tRNA aminoacylation; nucleotide binding; p…	10.7684	0.000387259
rpmA	MPN327	284	Translation, ribosomal structure and biogenesis	50S ribosomal protein L27	structural constituent of ribosome; translation; ribosome; ribosome; translation; structural constituent of ribosome	6.7127	2.08e-06
lysS_1	MPN277	284	Translation, ribosomal structure and biogenesis	Lysine--tRNA ligase	translation; tRNA aminoacylation for protein translation; magnesium ion binding; lysyl-tRNA aminoacylation; aminoacyl-tRNA ligase activity; lysine-tRNA ligase activity; ligase activity; nucleotide binding; ATP binding; metal ion binding; nucleic acid binding; cytoplasm; nucleotide binding; nucleic acid binding; ligase activity; lysyl-tRNA aminoacylation; aminoacyl-tRNA ligase activity; cytoplasm;…	6.6872	1.85e-05
tdk	B01_orf191	284	Nucleotide transport and metabolism	Thymidine kinase	thymidine kinase activity; kinase activity; zinc ion binding; nucleotide binding; transferase activity; DNA metabolic process; DNA biosynthetic process; deoxyribonucleoside monophosphate biosynthetic process; phosphorylation; metal ion binding; ATP binding; cytoplasm; kinase activity; cytoplasm; ATP binding; DNA biosynthetic process; phosphorylation; deoxyribonucleoside monophosphate biosynthetic…	5.1693	0.0368915
group_3183	MPN038	284		hypothetical protein		0.7498	0.0434055
engB	MPN481	283	Cell cycle control, cell division, chromosome partitioning	GTP-binding protein EngB	cell septum assembly; division septum assembly; cell division; GTP binding; cell cycle; nucleotide binding; cell division; cell septum assembly; GTP binding; nucleotide binding; cell cycle; division septum assembly; GTP binding; cell cycle; cell septum assembly; nucleotide binding; cell division; division septum assembly; cell cycle; GTP binding; nucleotide binding; cell division; cell septum ass…	597.677	0.000457188
group_871	MPN645	283		hypothetical protein		123.962	0.00146483
rnr_3	MPN243	283	Transcription	Ribonuclease R	RNA metabolic process; nucleic acid binding; cytoplasm; RNA phosphodiester bond hydrolysis, exonucleolytic; ribonuclease activity; RNA phosphodiester bond hydrolysis; exonuclease activity; hydrolase activity; exoribonuclease II activity; nucleic acid phosphodiester bond hydrolysis; RNA binding; nuclease activity; hydrolase activity; exoribonuclease II activity; nuclease activity; nucleic acid bin…	72.6052	2.89e-12
group_845	MPN032	283	Defense mechanisms	hypothetical protein	hydrolase activity; hydrolase activity, acting on glycosyl bonds; metabolic process; glutamine metabolic process; transferase activity	17.7547	0.0466801
group_3128		283		hypothetical protein		13.6058	0.0105997
group_1583	MPN152	283		hypothetical protein		11.746	0.000644575
ftsZ	MPN317	283	Cell cycle control, cell division, chromosome partitioning	Cell division protein FtsZ	cell division; FtsZ-dependent cytokinesis; cell septum assembly; GTP binding; cytoplasm; GTPase activity; protein polymerization; division septum assembly; cell division site; nucleotide binding; cell cycle; cell division site; cell cycle; GTP binding; GTPase activity; protein polymerization; nucleotide binding; division septum assembly; FtsZ-dependent cytokinesis; cytoplasm; cell septum assembly…	2.5356	1.52e-05
group_832	MPN080	282		hypothetical protein	integral component of membrane; membrane; plasma membrane	11.0062	4.46e-07
group_1272	MPN108	281	Replication, recombination and repair	hypothetical protein	catalytic activity; site-specific DNA-methyltransferase (adenine-specific) activity; nucleic acid binding; DNA binding; DNA modification; methylation; methyltransferase activity; DNA methylation on adenine; methyltransferase activity; site-specific DNA-methyltransferase (adenine-specific) activity; DNA methylation on adenine; DNA binding; nucleic acid binding; catalytic activity; methylation; DNA…	61.8002	0.0303915
group_887	MPN_612	281		hypothetical protein		9.3191	8.47e-09
cysS_2	MPN356	280	Translation, ribosomal structure and biogenesis	Cysteine--tRNA ligase		17.3475	2e-05
group_245	MPN489	277		hypothetical protein		4.9532	0.0361577
group_636	MPN335	274	Posttranslational modification, protein turnover, chaperones	hypothetical protein	membrane; integral component of membrane	39.9063	1.09e-05
group_1130	MPN577	251		hypothetical protein	RNA helicase activity; RNA binding; ATP binding; plasma membrane; plasma membrane; plasma membrane	11.6647	0.0011917
group_810		227	Replication, recombination and repair	hypothetical protein		196.834	3.82e-06
group_697	MPN362	214	Translation, ribosomal structure and biogenesis	hypothetical protein	methylation; oxidoreductase activity; methyltransferase activity; nucleic acid binding; double-stranded RNA binding; oxygen-dependent protoporphyrinogen oxidase activity; oxidation-reduction process; methylation; protein-(glutamine-N5) methyltransferase activity; protein methylation; methyltransferase activity; protein methyltransferase activity; transferase activity; methyltransferase activity; …	13.2539	0.00488
group_789	MPN456	195		putative lipoprotein MG321		125.361	1.35e-07
group_874	MPN642	193		hypothetical protein		116.972	7.54e-06
group_450		191		hypothetical protein		43.2247	0.0348893
group_258		177		hypothetical protein		56.3753	0.0176374
group_297	MPN141	169		Adhesin P1	membrane; integral component of membrane	3.3071	0.0283413
gene : Orthologous group ID identified with Roary
function : functional annotation from M129 reference file
GO term : GO term assignment with blast2GO
omega : omega value is estimated under under positive selection model (M2) with initiation omega in 1
p.adj : FDR-adjusted p-value

## Sheet: Appendix 1. Table 4
Appendix 1. Table 4. Genome features of 99 clinical Mycobacterium pneumoniae strains
Assembly	006-210	006-213	006-356	006-370	006-391	006-426	K04	K06	NS03	S48	S53	006-350	006-390	403-06	407-14	403-09	403-19	407-24	625	627	630	633	K01	K25	K08	407-29	639	NS01	S52	S13	S57	S50	S55	S66	006-226	006-227	006-252	006-312	403-12	403-56	403-61	403-65	403-74	407-28	NS02	NS04	NS14	NS17	S04
R1/R2 high-quality filtered reads	6330339	8069837	10142444	6937219	8777781	6102600	8061802	6548862	7248447	9182065	8519386	6146061	6102489	6985045	1897620	5671491	7532616	7120496	6619383	6955937	5541704	5249897	6929366	6740631	6288989	6037457	6466549	7072197	6915198	3919529	6420990	7555328	5650584	2615837	5985692	5757294	5855768	5845076	6183292	5864859	5931400	6089305	5090238	5190643	6129558	5077167	6385731	5799924	6134532
# contigs (>= 0 bp)	41	31	29	40	23	30	28	28	36	37	26	48	34	61	71	39	37	44	40	44	30	41	42	37	35	40	33	40	62	69	47	26	38	54	46	51	47	42	39	38	31	54	41	43	32	42	41	44	44
# contigs (>= 1000 bp)	11	7	9	10	6	9	7	7	11	11	8	16	11	20	23	14	15	18	13	16	11	13	13	12	13	14	13	15	16	24	16	10	15	20	17	17	17	17	14	14	13	19	15	16	12	14	17	14	15
# contigs (>= 5000 bp)	10	6	8	9	5	8	6	6	10	10	7	12	8	14	13	10	13	15	11	13	9	12	10	10	10	11	12	12	14	14	13	9	12	13	14	14	14	13	11	11	11	15	11	12	10	10	13	11	11
# contigs (>= 10000 bp)	9	6	8	9	5	7	6	6	9	10	7	12	8	12	13	10	12	14	11	12	9	11	10	10	10	11	11	12	14	12	11	9	11	13	13	13	13	12	11	11	11	13	10	12	10	9	13	11	11
# contigs (>= 25000 bp)	7	5	6	7	4	6	5	5	7	8	5	8	7	9	9	9	7	8	7	7	5	8	7	7	7	8	8	8	8	8	9	7	7	8	8	9	8	8	8	7	7	8	9	8	6	8	9	7	7
# contigs (>= 50000 bp)	6	5	6	7	4	5	5	5	6	7	5	6	6	8	7	7	6	6	6	5	5	7	6	6	6	7	7	7	6	5	6	7	6	6	6	6	6	5	6	6	7	6	7	7	6	5	6	6	6
Total length (>= 0 bp)	819005	819120	817850	820036	817446	817442	817920	818156	818097	817839	817605	819697	818023	821408	820507	819000	817643	818156	818937	818692	818015	818280	819170	818414	817746	818251	817214	818167	825950	823054	819527	817271	817876	817228	818277	819135	818785	818337	818162	815756	817321	819193	817855	818522	817856	818833	817909	818485	818555
Total length (>= 1000 bp)	810715	812400	812052	811903	812556	811678	811917	812220	811010	809958	812150	810769	811691	811406	804703	811535	811116	810482	811270	811087	812543	810270	810645	811285	811382	810799	810792	811302	810905	810012	811088	812377	811007	806358	809925	809029	810754	811501	810619	808933	812243	808969	809499	810776	811344	810765	810973	809185	809693
Total length (>= 5000 bp)	806699	807988	807640	807887	808144	807266	807901	808204	806598	805942	807397	799629	803443	794812	779782	800736	803865	802026	803966	802972	805239	805517	802607	805721	802793	802420	806039	801655	803601	781377	803720	807965	802551	786212	802557	800914	802639	798925	802504	800477	805280	798759	797416	799846	804777	798530	799833	799934	799345
Total length (>= 10000 bp)	799846	807988	807640	807887	808144	799812	807901	808204	799746	805942	807397	799629	803443	777512	779782	800736	796648	794810	803966	795756	805239	798301	802607	805721	802793	802420	796558	801655	803601	764944	787614	807965	793070	786212	795704	794061	795424	793878	802504	800477	805280	786860	789515	799846	804777	793483	799833	799934	799345
Total length (>= 25000 bp)	761619	792719	769624	769871	792875	784542	792632	792935	769556	767926	769716	735206	790549	728781	718443	788573	722478	704162	738321	710970	739180	747534	754231	754038	754010	754052	745601	737885	712568	704889	757556	769949	727505	704526	714286	729235	711504	722785	750389	735088	739178	705895	777324	736799	739360	778945	736803	737747	736357
Total length (>= 50000 bp)	736069	792719	769624	769871	792875	758992	792632	792935	744006	735299	769716	667209	757558	703261	643383	718989	696928	643631	705330	648508	739180	721983	721240	720994	721019	721061	712974	704894	644568	595882	657949	769949	694514	643987	651247	643472	643525	603991	681611	702461	739178	642863	713392	703808	739360	660578	643951	705120	703730
# contigs	11	7	9	10	6	9	7	7	11	11	8	17	12	21	29	16	16	19	14	17	12	14	15	13	14	15	14	16	20	29	17	10	17	24	19	20	18	18	16	15	14	21	18	17	14	16	18	17	17
Largest contig	319613	450178	319613	191794	545918	371925	418008	450718	371900	319638	319588	318637	396180	229872	191573	333722	319689	318600	318675	318510	318424	318388	318553	318530	318512	318549	319616	319625	318437	325692	333487	319612	318542	319655	318610	318661	318611	318543	282976	316444	319614	318576	333417	318543	319578	333479	318654	318387	318543
Total length	810715	812400	812052	811903	812556	811678	811917	812220	811010	809958	812150	811320	812242	812128	809007	812873	811667	811033	811815	811638	813088	810815	811983	811836	811933	811350	811343	811853	813124	813667	811639	812377	812345	809122	811263	811015	811305	812052	811957	809484	812794	810301	811719	811327	812759	812103	811524	811242	811102
GC (%)	39.93	39.96	39.95	39.95	39.95	39.95	39.95	39.96	39.94	39.93	39.95	39.94	39.96	39.92	39.9	39.97	39.95	39.94	39.95	39.95	39.96	39.94	39.95	39.94	39.95	39.94	39.94	39.95	39.92	39.91	39.94	39.95	39.96	39.9	39.94	39.94	39.94	39.96	39.95	39.95	39.97	39.93	39.95	39.94	39.97	39.96	39.94	39.94	39.94
N50	173893	450178	130519	127922	545918	173894	418008	450718	90981	95250	156090	95992	90980	90762	95887	90980	148785	90981	149056	153760	209284	90980	149056	148831	148829	90980	90980	90980	90986	92989	93502	90980	148828	95198	93663	93507	95892	90980	148828	148829	90980	95202	98629	90980	148830	148832	95399	148827	118127
N75	67834	90884	86298	86298	90880	90885	90888	90886	69472	67833	95673	63049	69304	52849	52886	57906	52886	52886	55043	52886	87047	57905	69348	69349	69384	57906	53821	53819	52886	48984	52886	69336	53218	52875	53731	53191	52886	48857	60338	53797	60338	52886	52886	53803	69410	53798	53019	55042	53813
L50	2	1	2	3	1	2	1	1	2	2	2	2	2	3	3	2	2	2	2	2	2	2	2	2	2	2	2	2	2	2	2	2	2	2	2	2	2	2	2	2	2	2	2	2	2	2	2	2	2
L75	4	3	4	5	2	3	3	3	4	5	4	5	4	7	7	5	5	6	5	5	3	5	4	4	4	5	6	6	6	6	6	5	5	6	6	6	6	6	5	5	5	6	6	6	4	5	6	5	5
# N's per 100 kbp	11.96	11.94	12.07	35.96	0	0	0	0	0	0	0	12.08	0	0	11.74	12.06	0	0	23.4	0	12.05	0	11.95	0	0	0	0	0	0	0	0	0	0	0	0	0	0	0	0	0	0	0	0	0	11.69	0	0	0	0
[truncated: 51 more columns]
